# Supplementary material for: geomeTriD: a Bioconductor package for interactive and integrative visualization of 3D structural model with multi-omics data
Source: Bioinform Adv. 2025 Nov 23;5(1):vbaf299. doi: 10.1093/bioadv/vbaf299 (PMC12702139; doi:10.1093/bioadv/vbaf299)
Supplement: vbaf299_Supplementary_Data [file vbaf299_supplementary_data.zip › 04-Dec-2025_114128_tableS1.xlsx]

## Sheet: Sheet1
Supplementary Table S1 Comparison of tools for visualization of structural models for the 3D genome
Tool	Implementation	Platform	Backend	Input Format	Output Format
PyMOL	Python/C	Cross-platform	OpenGL	PDB, MOL2, CCP4, Raster3D	PNG / 3D formats
Genome3D	C++ / Python	Windows	OpenGL / GLSL	XYZ, XML	POV-Ray, PDB, JPG
3DBG	JavaScript	Web-based	three.js	Database via YARN	PNG
GMOL	Java	Cross-platform	Jmol-based rendering	GSS	PDB / JPG
3D-Genome	Python / PHP / R	Web-based	three.js	BEDPE-like	PNG / PDB / XYZ / STL
HiC-3DViewer	Python	Web-based	WebGL	XYZ text file	PNG
TADkit	JavaScript	Web-based	three.js	TADbit JSON	PNG
Delta	Java / JavaScript	Web-based	WebGL	XYZ text file	raster PDF
Nucleome Browser	Go	Web-based	WebGL	nucle3d	PNG
WashU Genome Browser	Python / C++	Web-based	Vue.js / three.js	.g3d file	PNG
HiCube	JavaScript	Web-based	three.js	.g3d file	PNG
geomeTriD	R / JavaScript	Cross-platform/Shiny App	three.js	mcool / hic / XYZ text file	PNG / PDF / webm
Tool	Multi-layer support	Side-by-side view Top–bottom view	Measurement	Open source
PyMOL	–	✗	✗	✓
Genome3D	✗	✗	✗	✗
3DBG	✗	✗	✓	✓
GMOL	✗	✗	✓	✗
3D-Genome	✗	✗	✓	✗
HiC-3DViewer	✗	✗	✗	✗
TADkit	✗	✗	✗	✓
Delta	✗	✗	✗	✓
Nucleome Browser	✗	Multi-panel viewer	✗	✓
WashU Genome Browser	✗	✗	✗	✓
HiCube	✗	✗	✗	✓
geomeTriD	✓	both	✓	✓
Tool	Link	GitHub	Bioconductor
PyMOL	pymol.org
Genome3D	10.1186/1471-2105-11-444
3DBG	10.1093/nar/gkv476	mavlyutovrus/3d_genome_browser
GMOL	10.1038/srep20802
3D-Genome	10.1093/nar/gkw437
HiC-3DViewer	10.1007/s40484-017-0091-8
TADkit	10.1371/journal.pcbi.1005665	3DGenomes/TADkit
Delta	10.1093/bioinformatics/btx805	zhangzhwlab/delta
Nucleome Browser	10.1038/s41592-022-01559-3	nucleome/nucleserver
WashU Genome Browser	10.1038/s41592-022-01550-y	lidaof/g3d
HiCube	10.1093/bioinformatics/btad154	wmalab/HiCube
geomeTriD	10.1093/bioadv/vbaf299	jianhong/geomeTriD	geomeTriD
